# Supplementary material for: The Acceptability, Feasibility, and Effectiveness of Wearable Activity Trackers for Increasing Physical Activity in Children and Adolescents: A Systematic Review
Source: Int J Environ Res Public Health. 2021 Jun 8;18(12):6211. doi: 10.3390/ijerph18126211 (PMC8228417; doi:10.3390/ijerph18126211)
Supplement: Supplementary file 1 [file ijerph-18-06211-s001.zip]

Archive with 1 entries (1 files):
- ijerph-1201785-supplementary.pdf
